# Supplementary material for: From Waste to Wires: PBAT/Lignin Biocomposites Functionalized by a CO2 Laser for Transient Electronics
Source: Polymers (Basel). 2025 Nov 26;17(23):3144. doi: 10.3390/polym17233144 (PMC12693890; doi:10.3390/polym17233144)
Supplement: Supplementary file 1 [file polymers-17-03144-s001.zip]

Archive with 1 entries (1 files):
- polymers-3989956-supplementary.pdf
